# Supplementary material for: No evidence of direct activation of human neutrophil responses by multivalent prefusion trimeric SARS-CoV-2 Spike protein ex vivo
Source: PLoS One. 2025 Oct 29;20(10):e0332261. doi: 10.1371/journal.pone.0332261 (PMC12571262; doi:10.1371/journal.pone.0332261)
Supplement: S1 File — (XLSX) [file pone.0332261.s004.xlsx]

## Sheet: Fig 2
Figure 2 B
	Uncoated			COATED
0	56.04	54.18	51.36	54.84	54.18	53.16
0.1:1	52.61	51.48	53.4	52.44	53.22	51.18
1:1	55.5	54.6	54	55.8	53.34	53.52
5:1	54.06	54.66	53.46	54.11	54.6	53.4
50:1	55.74	53.52	51.6	55.56	53.76	52.68
Figure 2 C
	Uncoated			COATED
0	32.6	79.5	50.3	56.5	73.6	46.1
0.1:1	50.6	60	61.1	39.65	70.55	57.4
1:1	44.7	70.3	50.6	44.2	77.2	58.7
5:1	43.4	71.8	49.1	49.7	36.2	64.3
50:1	51.3	61.8	70.3	46.6	67.4	37.5

## Sheet: Fig 3
Figure 3 B
	S								F
CD16
		Uncoated			COATED					Uncoated				COATED
30 min	0	100	100	100	117.346	111.123	92.1663		0	100	100	100	100	109.404	108.131	110.302	100.663
	0.1:1	133.133	104.757	97.8891	126.011	107.601	94.8931		0.1:1	107.64	105.395	110.877	102.719	106.436	107.023	103.773	104.968
	1:1	130.627	108.521	89.9154	129.048	105.538	92.3047		1:1	109.672	103.054	95.0607	102.169	115.087	104.96	112.233	92.5233
	5:1	129.227	107.987	90.5609	131.271	108.665	86.6798		5:1	115.278	101.24	88.8277	103.885	112.017	102.976	81.8242	88.223
	50:1	124.356	104.124	96.7785	127.483	113.378	89.7085		50:1	107.55	104.178	82.9836	105.207	110.185	106.271	101.147	100.162
CD32
		Uncoated			COATED					Uncoated				COATED
30 min	0	100	100	100	154.197	113.05	101.49		0	100	100	100	100	132.283	122.267	111.595	113.613
	0.1:1	145.828	107.323	102.177	144.708	128.875	103.097		0.1:1	107.087	112.152	107.797	110.383	138.189	114.386	103.546	127.947
	1:1	155.076	122.319	98.1469	137.326	112.288	112.038		1:1	102.362	105.209	94.995	114.471	120.472	113.252	111.255	111.682
	5:1	144.177	113.632	112.246	138.869	109.489	103.266		5:1	98.4252	113.239	83.0357	117.249	129.921	109.298	78.8732	114.209
	50:1	143.978	107.433	98.2117	151.228	120.413	107.438		50:1	114.173	111.484	81.6021	121.028	125.984	114.372	100.038	111.92
CD64
		Uncoated			COATED					Uncoated				COATED
30 min	0	100	100	100	133.294	104.774	99.4548		0	100	100	100	100	138.387	96.1211	113.715	121.087
	0.1:1	135.018	92.2195	117.265	135.375	83.788	148.955		0.1:1	119.149	104.825	90.3787	89.9632	127.482	116.982	79.9386	105.663
	1:1	135.315	83.757	105.089	126.397	77.6193	151.704		1:1	114.894	115.894	80.348	108.932	176.418	105.582	73.5926	90.5157
	5:1	146.373	105.332	150.432	149.941	88.2827	149.069		5:1	126.773	130.558	64.8925	86.1878	149.202	148.344	81.781	134.622
	50:1	155.172	81.5871	107.815	148.157	94.9783	157.701		50:1	127.482	99.527	69.8055	109.853	150.798	98.5809	118.321	117.127
CD11b
		Uncoated			COATED					Uncoated				COATED
30 min	0	100		100	130.769		121.981		0	100	100	100	100	133.964	110.167	113.922	103.446
	0.1:1	85.3001		121.614	88.3603		123.748		0.1:1	113.158	103.667	99.0022	101.106	112.968	106.792	91.7039	111.16
	1:1	97.2136		107.955	94.7607		131.172		1:1	111.097	104.024	91.8369	106.239	136.394	106.903	99.4108	95.831
	5:1	96.8088		120.118	93.3437		113.004		5:1	122.844	109.038	79.521	108.012	127.984	104.131	83.1322	103.985
	50:1	99.1784		107.915	98.9164		130.096		50:1	109.754	102.38	77.5349	113.103	124.658	106.32	96.5504	98.3976
CD15
		Uncoated			COATED					Uncoated				COATED
30 min	0	100	100	100	88.6604	98.4996	93.79		0	100	100	100		128.808	88.6792	97.1708	136.894
	0.1:1	97.0149	89.5878	116.678	88.5147	71.5581	105.958		0.1:1	120.159	121.208	106.584	103.989	113.723	107.251	95.3915	106.205
	1:1	90.8264	102.819	113.009	86.4216	71.0965	132.363		1:1	116.527	122.327	97.6512	104.665	121.317	87.3844	95.7117	109.813
	5:1	78.6676	83.8087	120.38	90.5897	82.9184	120.734		5:1	108.445	109.896	97.669	104.858	107.264	91.4909	95.3737	102.299
	50:1	88.7696	90.4699	96.0283	86.2395	72.8442	128.593		50:1	120.136	105.882	90.4448	104.346	129.035	93.9142	87.2242	101.777
CD62L
		Uncoated			COATED					Uncoated				COATED
30 min	0	100	100	100	103.752	106.044	92.8913		0	100	100	100	100	99.8649	107.931	97.7638	91.4766
	0.1:1	100.61	113.763	93.6191	104.623	111.485	93.3749		0.1:1	101.355	104.447	101.414	96.8789	101.291	104.948	98.1894	94.293
	1:1	103.68	108.93	96.5703	102.648	112.351	93.0409		1:1	97.0128	106.541	99.8918	96.1875	101.2	104.355	100.959	93.4688
	5:1	106.32	114.085	100.01	99.0305	106.071	96.1815		5:1	97.5371	105.087	107.473	99.7188	97.8311	107.31	100.707	91.3359
	50:1	101.517	104.647	98.2253	102.54	107.242	87.7966		50:1	102.542	99.3329	104.011	98.3281	99.2532	107.31	100.014	93.3281
CD63
		Uncoated			COATED					Uncoated				COATED
30 min	0	100	100	100	162.985	100.349	167.953		0	100	100	100	100	125.387	83.4252	121.794	81.4983
	0.1:1	143.172	62.8442	156.385	129.739	76.6469	149.169		0.1:1	116.497	119.238	102.348	97.1339	115.739	100.941	121.198	103.32
	1:1	124.701	100.453	146.648	118.582	75.2876	189.764		1:1	144.465	88.9807	100.28	101.419	139.92	100.781	88.4373	104.994
	5:1	141.194	77.2743	118.654	162.91	100.244	163.666		5:1	101.175	97.7961	87.5263	98.7514	149.351	77.135	105.746	98.3541
	50:1	155.97	95.7825	163.731	173.955	90.6588	179.722		50:1	122.758	93.9853	78.7666	114.075	105.659	78.742	115.347	93.7003
CD66b
		Uncoated			COATED					Uncoated				COATED
30 min	0	100	100	100	132.873	108.197	118.669		0	100	100	100	100	111.561	120.57	127.084	106.74
	0.1:1	110.66	104.899	115.68	108.589	94.2043	115.87		0.1:1	105.274	120.758	114.551	103.488	104.56	122.141	119.57	110.307
	1:1	119.274	104.259	111.401	108.64	93.9801	131.77		1:1	116.352	119.062	125.119	101.734	113.128	115.165	118.163	106.188
	5:1	118.507	105.283	106.096	112.27	104.995	115.504		5:1	98.7563	125.513	123.42	111.155	113.819	130.792	119.012	109.815
	50:1	110.838	95.0048	112.866	124.898	100.096	123.388		50:1	107.416	97.7377	111.152	106.977	110.18	127.482	118.587	106.385
CD46
		Uncoated			COATED					Uncoated				COATED
30 min	0	100	100	100	91.1044	113.758	95.5406		0	100	100	100	100	94.3778	95.9635	97.2702	105.609
	0.1:1	109.158	112.371	98.2743	101.91	98.7254	105.208		0.1:1	101.334	99.9363	97.8701	99.1627	98.0101	95.3474	95.6687	100.91
	1:1	92.5207	117.545	100.535	94.8918	100.9	106.292		1:1	101.974	97.5781	95.6412	96.5859	97.8522	93.0529	97.8206	99.0733
	5:1	90.5156	106.935	100.733	93.8256	111.265	113.607		5:1	96.9204	98.8103	97.3143	100.016	96.7941	104.334	96.874	98.4555
	50:1	95.0987	110.066	98.7019	94.8759	109.035	106.475		50:1	102.985	101.615	98.1948	99.6586	99.4315	101.891	97.9967	101.951
CD55
		Uncoated			COATED					Uncoated				COATED
30 min	0	100	100	100	97.2433	107.288	110.496		0	100	100	100	100	111.481	93.7182	103.699	105.219
	0.1:1	97.1958	87.9501	115.127	96.166	82.3316	109.359		0.1:1	106.953	102.193	98.9788	98.3786	106.657	99.1228	96.3969	96.4175
	1:1	96.6096	105.401	106.495	94.2332	81.475	150.671		1:1	106.488	100.594	101.156	96.1705	110.014	95.4726	91.7919	95.6763
	5:1	93.2193	89.1115	117.841	97.0532	101.51	133.735		5:1	107.955	106.197	95.7611	97.0661	105.134	100.481	101.811	99.3206
	50:1	95.1521	99.5354	110.77	96.1027	84.9884	137.38		50:1	109.986	107.357	93.1792	96.3558	112.355	108.121	101.464	98.0235
CD59
		Uncoated			COATED					Uncoated				COATED
30 min	0	100	100	100	98.9547	114.913	166.079		0	100	100	100	100	137.634	97.5045	123.674	123.681
	0.1:1	99.3902	99.0013	139.721	99.216	92.1438	140.162		0.1:1	120.108	117.558	107.67	98.1055	130.86	108.913	105.966	104.736
	1:1	97.2125	117.443	129.075	92.1603	97.6032	247.577		1:1	131.398	117.291	119.508	99.3234	120.43	108.913	107.008	100.947
	5:1	87.6307	93.6085	168.429	95.993	109.587	203.965		5:1	116.989	118.717	106.818	107.442	120	107.665	120.644	100.135
	50:1	95.993	112.916	132.012	103.136	88.016	215.419		50:1	121.505	114.082	98.6742	98.7821	145.591	110.873	113.068	97.6996
CD93
		Uncoated			COATED					Uncoated				COATED
30 min	0	100		100	122.128		116.388		0	100	100	100		94.298	115.714	105.983	117.058
	0.1:1	140.203		115.072	129.561		154.545		0.1:1	99.8757	108.052	101.33	93.036	93.4527	120.39	90.6933	105.36
	1:1	128.716		110.885	131.926		161.364		1:1	97.6297	112.857	87.8443	101.487	98.127	111.948	96.4862	92.4883
	5:1	139.189		155.682	138.345		161.005		5:1	98.8729	132.987	83.2858	94.6792	93.0051	125.844	83.4758	121.127
	50:1	131.25		111.663	132.432		162.261		50:1	95.6241	106.104	83.3808	107.433	93.0051	116.234	95.2517	111.111

## Sheet: Fig 4
Figure 4 B
S only
	Uncoated			COATED
0	100	100	100	105.188	85.6848	130.834
0.1:1	105.189	98.6442	110.138	82.7822	100.259	142.172
1:1	102.111	102.615	120.396	103.479	62.2299	135.153
10:1	105.838	113.352	102.9	97.3204	84.7901	102.04
50:1	91.6773	82.2395	120.576	106.387	58.1308	120.036
S HA-IgG
	Uncoated			COATED
0	100	100	100	102.676	106.692	104.947
0.1:1	95.9854	92.5918	109.837	93.796	94.0376	84.5032
1:1	109.245	98.2175	106.495	100.121	97.526	110.23
10:1	107.664	97.6002	114.285	106.934	105.876	102.269
50:1	113.808	106.841	137.874	124.878	96.6724	116.373
F only
	Uncoated			COATED
0	100	100	100	93.7286	71.8513	143.251
0.1:1	87.7423	95.0571	117.157	114.253	84.2891	88.3623
1:1	106.043	79.2842	91.7816	89.9658	74.7805	88.1824
10:1	110.662	104.348	119.548	97.6625	94.15	120.936
50:1	101.769	83.5471	93.9412	97.3204	84.0564	97.9004
F HA-IgG
	Uncoated			COATED
0	100	100	100	102.251	93.8521	97.2807
0.1:1	101.582	93.3696	95.0938	95.6809	94.2974	95.6589
1:1	100.852	98.7697	104.333	104.867	97.3033	125.956
10:1	105.048	97.1178	107.503	111.861	99.2331	105.807
50:1	101.643	95.3365	110.844	99.8179	102.128	101.556
Figure 4 C
Right panel
S	S + αS	αS	F	F + αF	αF
117.256	105.615	99.3849	78.959	83.0599	78.265
116.486	129.324	121.835	126.361	123.851	95.3779
90.0072	91.8628	91.7905	82.344	95.7908	100.249

## Sheet: Fig 5
Figure 5 A
28052024COX2 nano + virus S,F
	Uncoated				COATED
S	4.22807	0.82932	1.26576		1.16473	1.13288	1.20581
F	6.23332	0.823591	1.14076		2.09943	0.823591	1.42405
28052024MIP1a nano + virus S,F
	Uncoated				COATED
S	5.06303	2.42839	0.582367		1.95884	1.8025	0.30566
F	4.72397	1.86607	0.50698		2.54912	1.32869	0.574349
28052024IL-8 nano + virus S,F
	Uncoated				COATED
S	2.88786	0.659754	0.895025		0.852635	0.993093	1.51572
F	2.96905	1.04247	0.965936		1.47427	1.59107	1.07177
28052024IFNb nano + virus S,F
	Uncoated				COATED
S	9.71356	0.712025	0.80107		0.376312	1.52626	0.200267
F	6.9163	0.80107	0.19751		1.22264	2.75108	0.757858
Figure 5 B
dil.	S	S + αS	αS	F	F + αF	αF
24.5
10.42
6.41
22.21	13.87	16.31	21.04	12.16	21.49	24.22
9.34	3.42	3.74	6.83	4.18	4.57	4.77
11.05	19.17	5.24	143.62	40.27	12.64	34.9

## Sheet: Fig 6
Figure 6 A
CoV-2 viability
	Uncoated					COATED
0	79.9	25.1	63.7	76.1	51.9	77.4	80.8	63.7	73.1	38
0.001:1		68.2	67.15	89.45	41.2		69.65	48.6	78.9	36.5
0.1:1	66.7	67.4	41.5	86.9	50	56.9	64.1	39.8	85.1	40.4
1:1	68.3	70.2	59.1		47.1	55	70.1	56.9	83.7	48.6
10:1	72.3	62.6	56.7	78	39	73.5	60.7	52.5	82.7	43.8
RSV viability
	Uncoated				COATED
0		58.2	54.3	77.1	45.3	66.8	52	84.7
0.001:1	72.6	64.7	54.3	82.2	74.8	63.85	50.15	79.5
0.1:1	75.6	61.2	50.3	80.2	70.3	66.3	50.3	76.7
1:1	75.9	59.5	52	79.3	74.9	72.8	55.8	62
10:1	75	55.3	60.8	91.7	72.7	53.8	60.4	76.9
Figure 6 B
CD11b CoV-2
		Uncoated			COATED
3 hrs	0	100	100	100		125.453	137.283
	0.001:1		133.099	133.092		131.187	82.948
	0.1:1	148.246	144.165	144.075	126.491	140.342	149.277
	1:1	137.193	139.235	126.879	122.982	132.193	133.815
	10:1	145.439	153.521	153.757	140.002	140.141	151.301
CD62L CoV-2
		Uncoated			COATED
30 min	0	100	100	100	101.34	104.013	101.014
	0.001:1		108.093	110.619		110.8	98.6571
	0.1:1	106.146	102.006	112.147	180.81	103.163	101.279
	1:1	108.222	107.537	113.638	197.513	107.817	104.636
	10:1	111.308	109.24	115.559	204.095	110.517	120.528
CD32 CoV-2
		Uncoated			COATED
3 hrs	0	100	100	100	132.565	119.49	139.726
	0.001:1		124.375	140.588		136.099	87.5691
	0.1:1	184.266	129.891	153.307	165.419	125.983	138.111
	1:1	181.494	125.155	140.61	160.27	128.976	148.308
	10:1	175.392	135.432	141.495	179.802	126.329	143.973
CD62L RSV
		Uncoated			COATED
3 hrs	0	100	100	100	104.814	100.527	111.846
	0.000025:1	105.683	107.065	100.643	104.975	99.3365	83.8978
	0.0025:1	107.285	99.1023	109.274	105.046	93.1109	98.4785
	0.025:1	113.039	101.795	100	113.348	104.196	116.084
	0.25:1	124.34	130.016	125.412	122.95	122.834	137.33
Figure 6 C
CoV-2
	Uncoated			COATED
0	100	100	100	96.9072	94.3104	108.126
0.001:1	88.4821	112.723	86.3556	91.8989	103.214	74.819
0.1:1	92.6372	107.933	95.0925	117.527	85.3285	103.057
1:1	101.031	106.885	83.1311	106.922	113.498	107.16
10:1	91.0162	92.1009	82.0595	94.9936	98.2036	110.201
CoV-2 HA-IgG
	Uncoated			COATED
0	100	100	100	100.444	97.3757	108.779
0.001:1	109.261	102.357	103.698	102.981	98.2209	98.7595
0.1:1	108.215	101.89	115.005	102.474	93.6622	108.278
1:1	108.691	102.891	104.127	109.166	98.4661	94.251
10:1	102.283	96.9091	106.775	105.868	96.9755	91.8893
RSV
	Uncoated					COATED
0	100	100	100						102.843	101.419
0.000025:1	95.231	97.429	101.452			96.7958	94.1813	96.6745
0.0025:1	90.6483	109.405	107.916			84.9478	109.202	86.4169
0.025:1	79.8063	101.894	91.0539			94.0015	118.539	95.1288
0.25:1	88.1893	102.097	97.6581			99.0313	101.488	94.8478
RSV HA-IgG
	Uncoated			COATED
0	100	100	100	93.4929	109.881	116.874
0.000025:1	95.1566	107.69	103.188	90.6337	107.69	94.3624
0.0025:1	98.0075	110.173	111.547	91.2691	106.741	94.5956
0.025:1	93.5431	107.909	109.331	104.437	109.443	98.6003
0.25:1	87.7661	103.456	104.977	97.0878	113.458	98.367
Figure 6 D
Right panel
Cov-2	CoV-2 + αS	αS	RSV	RSV + αF	αF
64.2946	93.9281	95.2027	83.4838	76.4383	90.1221
117.929	138.06	103.015	125.446	123.959	95.8747
109.443	93.4608	100.779	82.271	96.4825	98.6308
Figure 6 E
28052024COX2 nano + virus CoV-2,RSV
	Uncoated				COATED
CoV-2	1.90528		0.986233	0.41466	3.81055		1.28343	0.438303
RSV	1.04247	2.02792		0.82932	0.959264	0.812252		0.384219
28052024MIP1a nano + virus CoV-2,RSV
	Uncoated				COATED
CoV-2	1.07923		1.04247	0.360982	1.54756		1.16473	0.726986
RSV	0.381565	2.82843		0.840896	0.742262	9.18959		1.46409
28052024IL-8 nano + virus CoV-2,RSV
	Uncoated				COATED
CoV-2	0.972655		0.946058	1.14076	1.37554		0.63728	1.04972
RSV	0.959264	0.933033		1.09429	0.795536	1.18921		1.1487
28052024IFNb nano + virus CoV-2,RSV
	Uncoated				COATED
CoV-2	3.09513		0.238159	0.641713	7.46426		1.23114	0.510506
RSV	1.31951	1.58008		1.64718	4.11246	1.7411		3.75809
Figure 6 F
dil.	CoV-2	CoV-2 + αS	αS	RSV	RSV + αF	αF
55.22	35.56	35.2	217.94
15.46	15.29	6.2	8.66
4.25	11.44	17.69	10.89
7.26				13.96	9.19	16.57
11.28				8.36	7.63	4.25
43.61				77.14	8.14	106.96

## Sheet: Fig 7
Figure 7 A
	⍺-Spike			Ab Mix
dil.	53.9	74.5	47.3	61.4	78.6	31.7
S	65.4	78.7	48.7	68.4	66.7	38.1
CoV-2	44.5	65.2	39.7	58.9	69.1	38.1
Figure 7 B
test_Mix
	α-S			α-S Mix
dil.	106.298	99.9067	104.777	102.683	106.483	114.49
S	91.8401	108.162	95.5414	104.162	94.8694	103.662
CoV-2	109.748	91.931	110.987	84.4469	88.0131	104.936
test_Mix + HA-IgGs
	α-S			α-S Mix
dil.	105.325	119.373	106.423	103.428	118.951	105.386
S	100.666	105.989	108.354	111.832	110.149	113.584
CoV-2	108.105	114.55	109.061	115.394	129.441	113.489
Figure 7 C
	α-S			α-S Mix
dil.	77.95	105.982	114.986	72.7865	102.841	122.504
S	76.0302	101.363	97.0421	75.782	130.603	115.43
CoV-2	81.7399	120.232	120.089	91.3058	119.282	101.725
Figure 7 D
COX2 S & CoV-2 diff. Antibodies
	α-S			α-S Mix
S	0.678302	1.02811	6.36429	0.752623	0.721965	14.42
CoV-2	1.10957	1.79005	1.95884	1.47427	1.3566	2.15846
MIP1a S & CoV-2 diff. antibodies
	α-S			α-S Mix
S	1.43396	0.0908733	0.136787	2.96905	0.0743254	0.156041
CoV-2	1.19748	2.18859	1.10191	0.239816	1.40444	1.07177
IL-8 S & CoV-2 diff. Antibodies
	α-S			α-S Mix
S	0.864537	1.23114	7.83536	0.959264	0.876606	21.5557
CoV-2	1.02101	0.650671	0.965936	0.554785	0.503478	1.82766
IFNb S & CoV-2 diff. Antibodies
	α-S			α-S Mix
S	2.86791	0.0165159	0.0332616	2.86791	0.0155171	0.0390103
CoV-2	0.586417	1.42405	1.10191	0.125869	0.239816	1.19748
Figure 7 E
	α-Spike			Ab Mix
dil.	12.81	51.65	35.59	32.36	38.27	46.57
S	20.33	48.23	26.45	16.4	40.17	418.37
CoV-2	31.2	40.27	35.39	38.27	37.27	37.37

## Sheet: Table S1
Table S1
	S								F
CD16
		Uncoated			COATED					Uncoated				COATED
30 min	0	100	100	100	117.346	111.123	92.1663		0	100	100	100	100	109.404	108.131	110.302	100.663
	0.1:1	133.133	104.757	97.8891	126.011	107.601	94.8931		0.1:1	107.64	105.395	110.877	102.719	106.436	107.023	103.773	104.968
	1:1	130.627	108.521	89.9154	129.048	105.538	92.3047		1:1	109.672	103.054	95.0607	102.169	115.087	104.96	112.233	92.5233
	5:1	129.227	107.987	90.5609	131.271	108.665	86.6798		5:1	115.278	101.24	88.8277	103.885	112.017	102.976	81.8242	88.223
	50:1	124.356	104.124	96.7785	127.483	113.378	89.7085		50:1	107.55	104.178	82.9836	105.207	110.185	106.271	101.147	100.162
3 hrs	0	100	100	100	114.681	108.043	101.398		0	100	100	100	100	96.1407	93.6581	118.857	89.1443
	0.1:1	100.783	108.134	109.459	73.4338	114.6	108.973		0.1:1	100.481	100.801	105.069	100.834	117.661	102.351	115.895	96.6035
	1:1	75.9708	102.451	109.95	110.058	123.012	108.461		1:1	109.012	99.74	107.541	105.415	126.779	104.952	104.039	92.9662
	5:1	70.8174	115.123	113.955	113.994	121.47	119.36		5:1	117.754	101.01	110.719	92.7421	120.333	99.7102	111.331	87.6546
	50:1	63.2617	115.078	104.391	105.824	112.592	107.674		50:1	131.685	100.869	106.319	94.012	129.882	100.055	111.333	92.0657
CD32
		Uncoated			COATED					Uncoated				COATED
30 min	0	100	100	100	154.197	113.05	101.49		0	100	100	100	100	132.283	122.267	111.595	113.613
	0.1:1	145.828	107.323	102.177	144.708	128.875	103.097		0.1:1	107.087	112.152	107.797	110.383	138.189	114.386	103.546	127.947
	1:1	155.076	122.319	98.1469	137.326	112.288	112.038		1:1	102.362	105.209	94.995	114.471	120.472	113.252	111.255	111.682
	5:1	144.177	113.632	112.246	138.869	109.489	103.266		5:1	98.4252	113.239	83.0357	117.249	129.921	109.298	78.8732	114.209
	50:1	143.978	107.433	98.2117	151.228	120.413	107.438		50:1	114.173	111.484	81.6021	121.028	125.984	114.372	100.038	111.92
3 hrs	0	100	100	100	100.232	117.269	94.337		0	100	100	100	100	114.05	94.0799	88.9828	110.223
	0.1:1	88.3863	119.972	106.03	53.5451	118.17	97.7046		0.1:1	122.314	104.52	91.1431	117.273	107.438	99.9412	93.9722	102.361
	1:1	60.2521	106.363	97.59	87.6551	115.976	108.714		1:1	101.653	86.2684	92.5906	113.732	104.959	99.9786	85.9381	111.74
	5:1	51.1952	115.2	112.884	94.7252	123.105	89.792		5:1	122.314	101.72	97.7737	101.807	97.5207	99.7328	92.529	101.214
	50:1	48.3812	122.424	105.122	88.5124	119.114	102.382		50:1	115.702	110.419	93.9722	109.577	152.066	104.285	89.0707	106.872
CD64
		Uncoated			COATED					Uncoated				COATED
30 min	0	100	100	100	133.294	104.774	99.4548		0	100	100	100	100	138.387	96.1211	113.715	121.087
	0.1:1	135.018	92.2195	117.265	135.375	83.788	148.955		0.1:1	119.149	104.825	90.3787	89.9632	127.482	116.982	79.9386	105.663
	1:1	135.315	83.757	105.089	126.397	77.6193	151.704		1:1	114.894	115.894	80.348	108.932	176.418	105.582	73.5926	90.5157
	5:1	146.373	105.332	150.432	149.941	88.2827	149.069		5:1	126.773	130.558	64.8925	86.1878	149.202	148.344	81.781	134.622
	50:1	155.172	81.5871	107.815	148.157	94.9783	157.701		50:1	127.482	99.527	69.8055	109.853	150.798	98.5809	118.321	117.127
3 hrs	0	100	100	100	98.7189	102.753	114.486		0	100	100	100	100	94.3038	90.1497	117.549	117.804
	0.1:1	95.0178	105.83	108.648	85.3737	102.591	119.579		0.1:1	96.519	98.9362	88.5802	116.597	101.266	105.831	100.485	112.687
	1:1	90.2491	103.482	124.407	87.758	103.563	101.58		1:1	101.661	93.1442	91.4462	115.807	121.677	102.522	95.8554	128.952
	5:1	79.0036	114.413	125.11	96.5836	113.765	129.324		5:1	103.481	100	109.788	120.216	125.712	117.652	100.705	116.805
	50:1	87.2598	112.713	105.707	105.48	94.0891	108.341		50:1	89.4778	98.424	96.5608	115.641	131.329	102.206	117.284	117.554
CD11b
		Uncoated			COATED					Uncoated				COATED
30 min	0	100		100	130.769		121.981		0	100	100	100	100	133.964	110.167	113.922	103.446
	0.1:1	85.3001		121.614	88.3603		123.748		0.1:1	113.158	103.667	99.0022	101.106	112.968	106.792	91.7039	111.16
	1:1	97.2136		107.955	94.7607		131.172		1:1	111.097	104.024	91.8369	106.239	136.394	106.903	99.4108	95.831
	5:1	96.8088		120.118	93.3437		113.004		5:1	122.844	109.038	79.521	108.012	127.984	104.131	83.1322	103.985
	50:1	99.1784		107.915	98.9164		130.096		50:1	109.754	102.38	77.5349	113.103	124.658	106.32	96.5504	98.3976
3 hrs	0	100		100	112.399		120.04		0	100	100	100	100	91.5206	86.5928	125.776	90.5196
	0.1:1	110.348		108.745	115.28		120.346		0.1:1	103.163	102.414	100.079	99.0408	112.734	104.96	99.522	93.733
	1:1	105.531		111.859	127.449		108.956		1:1	107.277	93.5454	90.7895	93.4612	125.542	103.863	98.2906	94.4524
	5:1	130.998		108.51	136.276		135.19		5:1	119.84	106.028	109.334	93.4133	123.448	109.484	102.699	88.3133
	50:1	115.925		98.3898	99.6773		112.87		50:1	120.33	105.408	95.2317	95.7634	144.936	102.948	99.3365	90.3757
CD15
		Uncoated			COATED					Uncoated				COATED
30 min	0	100	100	100	88.6604	98.4996	93.79		0	100	100	100		128.808	88.6792	97.1708	136.894
	0.1:1	97.0149	89.5878	116.678	88.5147	71.5581	105.958		0.1:1	120.159	121.208	106.584	103.989	113.723	107.251	95.3915	106.205
	1:1	90.8264	102.819	113.009	86.4216	71.0965	132.363		1:1	116.527	122.327	97.6512	104.665	121.317	87.3844	95.7117	109.813
	5:1	78.6676	83.8087	120.38	90.5897	82.9184	120.734		5:1	108.445	109.896	97.669	104.858	107.264	91.4909	95.3737	102.299
	50:1	88.7696	90.4699	96.0283	86.2395	72.8442	128.593		50:1	120.136	105.882	90.4448	104.346	129.035	93.9142	87.2242	101.777
3 hrs	0	100	100	100	82.0771	88.1204	103.579		0	100	100	100		74.6439	71.8093	82.1689	107.905
	0.1:1	107.954	118.864	109.504	98.9828	92.623	93.6638		0.1:1	94.3408	92.5432	112.626	122.051	87.827	79.8971	107.774	120.43
	1:1	104.573	93.4875	122.8	83.4141	96.2048	95.122		1:1	120.875	84.245	111.073	116.06	95.2085	75.5493	103.744	121.247
	5:1	103.158	102.133	108.351	90.6413	91.0397	90.6416		5:1	100.311	85.2034	109.635	134.763	92.3595	74.6844	108.128	116.484
	50:1	95.931	109.23	98.7805	85.0998	80.3054	91.3574		50:1	102.331	83.2398	107.123	120.948	89.8731	75.1052	98.8584	117.17
CD62L
		Uncoated			COATED					Uncoated				COATED
30 min	0	100	100	100	103.752	106.044	92.8913		0	100	100	100	100	99.8649	107.931	97.7638	91.4766
	0.1:1	100.61	113.763	93.6191	104.623	111.485	93.3749		0.1:1	101.355	104.447	101.414	96.8789	101.291	104.948	98.1894	94.293
	1:1	103.68	108.93	96.5703	102.648	112.351	93.0409		1:1	97.0128	106.541	99.8918	96.1875	101.2	104.355	100.959	93.4688
	5:1	106.32	114.085	100.01	99.0305	106.071	96.1815		5:1	97.5371	105.087	107.473	99.7188	97.8311	107.31	100.707	91.3359
	50:1	101.517	104.647	98.2253	102.54	107.242	87.7966		50:1	102.542	99.3329	104.011	98.3281	99.2532	107.31	100.014	93.3281
3 hrs	0	100	100	100	86.7298	94.0557	85.1313		0	100	100	100	100	102.379	105.236	90.9448	95.8863
	0.1:1	93.1791	93.1361	102.458	92.5977	95.8017	98.1563		0.1:1	108.25	98.4348	87.4837	101.793	108.926	102.917	88.5451	101.916
	1:1	89.439	101.506	101.48	90.6018	82.2338	96.969		1:1	112.844	105.293	93.2086	92.417	116.65	102.647	89.7877	93.5569
	5:1	92.2321	90.4705	99.0573	90.4579	93.4026	103.079		5:1	101.703	111.241	91.9811	101.09	111.442	125.868	89.023	98.8601
	50:1	90.9734	92.3364	94.2482	92.0882	96.7346	94.463		50:1	103.63	110.387	96.3276	96.8776	109.014	118.754	90.8844	94.9942
CD63
		Uncoated			COATED					Uncoated				COATED
30 min	0	100	100	100	162.985	100.349	167.953		0	100	100	100	100	125.387	83.4252	121.794	81.4983
	0.1:1	143.172	62.8442	156.385	129.739	76.6469	149.169		0.1:1	116.497	119.238	102.348	97.1339	115.739	100.941	121.198	103.32
	1:1	124.701	100.453	146.648	118.582	75.2876	189.764		1:1	144.465	88.9807	100.28	101.419	139.92	100.781	88.4373	104.994
	5:1	141.194	77.2743	118.654	162.91	100.244	163.666		5:1	101.175	97.7961	87.5263	98.7514	149.351	77.135	105.746	98.3541
	50:1	155.97	95.7825	163.731	173.955	90.6588	179.722		50:1	122.758	93.9853	78.7666	114.075	105.659	78.742	115.347	93.7003
3 hrs	0	100	100	100	85.5505	128.319	122.316		0	100	100	100	100	86.3894	97.7592	126.871	120.663
	0.1:1	126.07	166.445	88.1953	107.76	128.54	126.746		0.1:1	92.3741	103.752	113.361	121.381	129.075	107.608	105.614	131.657
	1:1	94.5719	144.248	119.728	110.015	99.705	89.7801		1:1	97.5099	115.216	97.3054	133.149	109.168	92.8609	98.2036	133.149
	5:1	110.933	121.829	94.7607	117.737	142.183	115.395		5:1	113.526	99.6873	108.608	143.978	112.79	122.772	128.817	138.011
	50:1	104.511	164.602	101.294	106.728	124.926	129.366		50:1	88.738	103.596	113.249	121.436	134.012	129.338	145.434	123.315
CD66b
		Uncoated			COATED					Uncoated				COATED
30 min	0	100	100	100	132.873	108.197	118.669		0	100	100	100	100	111.561	120.57	127.084	106.74
	0.1:1	110.66	104.899	115.68	108.589	94.2043	115.87		0.1:1	105.274	120.758	114.551	103.488	104.56	122.141	119.57	110.307
	1:1	119.274	104.259	111.401	108.64	93.9801	131.77		1:1	116.352	119.062	125.119	101.734	113.128	115.165	118.163	106.188
	5:1	118.507	105.283	106.096	112.27	104.995	115.504		5:1	98.7563	125.513	123.42	111.155	113.819	130.792	119.012	109.815
	50:1	110.838	95.0048	112.866	124.898	100.096	123.388		50:1	107.416	97.7377	111.152	106.977	110.18	127.482	118.587	106.385
3 hrs	0	100	100	100	76.3683	108.245	120		0	100	100	100	100	80.1994	102.033	119.457	95.8863
	0.1:1	106.752	124.706	100.433	113.504	115.165	108.858		0.1:1	108.677	101.985	112.605	101.793	142.682	119.845	113.377	101.916
	1:1	100.818	131.272	107.48	107.673	65.0766	112.441		1:1	129.814	117.861	105.706	92.417	113.004	92.5944	116.417	93.5569
	5:1	94.9872	109.246	106.063	109.923	95.4653	112.598		5:1	123.788	115.295	116.324	101.09	127.367	109.197	116.417	98.8601
	50:1	110.537	115.842	98.8189	114.68	103.475	109.409		50:1	127.821	111.278	111.038	96.8776	117.58	135.576	120.019	94.9942
CD46
		Uncoated			COATED					Uncoated				COATED
30 min	0	100	100	100	91.1044	113.758	95.5406		0	100	100	100	100	94.3778	95.9635	97.2702	105.609
	0.1:1	109.158	112.371	98.2743	101.91	98.7254	105.208		0.1:1	101.334	99.9363	97.8701	99.1627	98.0101	95.3474	95.6687	100.91
	1:1	92.5207	117.545	100.535	94.8918	100.9	106.292		1:1	101.974	97.5781	95.6412	96.5859	97.8522	93.0529	97.8206	99.0733
	5:1	90.5156	106.935	100.733	93.8256	111.265	113.607		5:1	96.9204	98.8103	97.3143	100.016	96.7941	104.334	96.874	98.4555
	50:1	95.0987	110.066	98.7019	94.8759	109.035	106.475		50:1	102.985	101.615	98.1948	99.6586	99.4315	101.891	97.9967	101.951
3 hrs	0	100	100	100	100.748	101.943	85.8198		0	100	100	100	100	89.9681	117.846	102.04	103.567
	0.1:1	122.973	111.558	111.263	114.29	104.064	127.714		0.1:1	88.3706	101.795	92.1673	100.158	98.9137	108.237	101.263	109.007
	1:1	108.051	115.662	117.245	95.6872	108.565	100.886		1:1	104.281	109.609	102.508	91.1512	112.141	102.429	104.716	118.149
	5:1	118.229	105.829	99.5569	106.671	110.032	132.755		5:1	87.7955	113.833	107.131	99.9097	105.623	125.871	105.839	115.124
	50:1	111.731	105.987	103.804	113.859	110.904	105.096		50:1	100.383	115.628	108.759	101.896	107.859	119.852	102.077	102.619
CD55
		Uncoated			COATED					Uncoated				COATED
30 min	0	100	100	100	97.2433	107.288	110.496		0	100	100	100	100	111.481	93.7182	103.699	105.219
	0.1:1	97.1958	87.9501	115.127	96.166	82.3316	109.359		0.1:1	106.953	102.193	98.9788	98.3786	106.657	99.1228	96.3969	96.4175
	1:1	96.6096	105.401	106.495	94.2332	81.475	150.671		1:1	106.488	100.594	101.156	96.1705	110.014	95.4726	91.7919	95.6763
	5:1	93.2193	89.1115	117.841	97.0532	101.51	133.735		5:1	107.955	106.197	95.7611	97.0661	105.134	100.481	101.811	99.3206
	50:1	95.1521	99.5354	110.77	96.1027	84.9884	137.38		50:1	109.986	107.357	93.1792	96.3558	112.355	108.121	101.464	98.0235
3 hrs	0	100	100	100	104.099	100.432	136.987		0	100	100	100	100	104.638	98.6311	108.228	82.5882
	0.1:1	103.693	106.587	106.841	103.206	98.6177	110.745		0.1:1	94.5036	95.788	98.1013	96.6555	107.454	95.9284	104.069	93.1765
	1:1	104.627	99.1793	116.167	98.9042	104.06	106.506		1:1	106.046	95.8231	100.497	90.6218	110.374	95.6827	101.04	92.4034
	5:1	105.032	97.9698	108.596	104.18	102.894	124.527		5:1	99.6221	96.3496	114.602	97.4118	107.901	97.0165	102.667	87.8992
	50:1	104.018	102.462	103.352	104.383	96.4579	108.793		50:1	112.848	94.4542	101.808	88.2689	110.203	102.036	107.505	85.5462
CD59
		Uncoated			COATED					Uncoated				COATED
30 min	0	100	100	100	98.9547	114.913	166.079		0	100	100	100	100	137.634	97.5045	123.674	123.681
	0.1:1	99.3902	99.0013	139.721	99.216	92.1438	140.162		0.1:1	120.108	117.558	107.67	98.1055	130.86	108.913	105.966	104.736
	1:1	97.2125	117.443	129.075	92.1603	97.6032	247.577		1:1	131.398	117.291	119.508	99.3234	120.43	108.913	107.008	100.947
	5:1	87.6307	93.6085	168.429	95.993	109.587	203.965		5:1	116.989	118.717	106.818	107.442	120	107.665	120.644	100.135
	50:1	95.993	112.916	132.012	103.136	88.016	215.419		50:1	121.505	114.082	98.6742	98.7821	145.591	110.873	113.068	97.6996
3 hrs	0	100	100	100	105.663	113.784	189.524		0	100	100	100	100	107.825	120.872	94.9511	107.492
	0.1:1	107.597	110.676	118.492	106.63	107.973	100.476		0.1:1	112.334	94.7248	110.505	112.296	106.83	99.3693	105.293	121.091
	1:1	111.05	110.27	126.984	97.2376	107.297	108.095		1:1	119.761	104.817	121.987	116.612	112.069	96.9037	113.029	128.502
	5:1	106.63	114.189	116.667	96.9613	107.027	139.524		5:1	113.263	106.766	117.427	120.847	113.926	96.6743	116.45	115.798
	50:1	104.558	111.622	110.317	103.867	110.676	108.571		50:1	108.223	104.587	106.678	119.707	106.897	98.6239	124.919	112.378
CD93
		Uncoated			COATED					Uncoated				COATED
30 min	0	100		100	122.128		116.388		0	100	100	100		94.298	115.714	105.983	117.058
	0.1:1	140.203		115.072	129.561		154.545		0.1:1	99.8757	108.052	101.33	93.036	93.4527	120.39	90.6933	105.36
	1:1	128.716		110.885	131.926		161.364		1:1	97.6297	112.857	87.8443	101.487	98.127	111.948	96.4862	92.4883
	5:1	139.189		155.682	138.345		161.005		5:1	98.8729	132.987	83.2858	94.6792	93.0051	125.844	83.4758	121.127
	50:1	131.25		111.663	132.432		162.261		50:1	95.6241	106.104	83.3808	107.433	93.0051	116.234	95.2517	111.111
3 hrs	0	100		100	119.091		130.843		0	100	100	100		90.3251	100.986	120.047	127.164
	0.1:1	111.727		122.099	84.2727		139.189		0.1:1	100.76	104.648	102.594	118.159	94.6721	108.592	105.66	113.98
	1:1	102.364		118.76	110.364		116.693		1:1	100.481	88.169	97.0519	118.507	97.4418	107.887	108.019	132.935
	5:1	85.8182		143.72	110.909		135.294		5:1	101.019	108.873	114.151	121.393	100.019	112.394	106.84	112.836
	50:1	89.8182		102.544	118.182		111.606		50:1	95.0952	97.4648	99.4104	118.109	106.136	98.0282	109.198	126.766

## Sheet: Table S2
Table S2
	CoV-2								RSV
CD16
		Uncoated			COATED					Uncoated			COATED
30 min	0	100	100	100	93.0613	96.3349	101.105		0	100	100	100	97.7302	101.252	99.9825
	0.001:1		112.718	107.469		98.2408	103.116		0.000025:1	99.9168	102.37	104.012	94.7681	94.8735	99.1921
	0.1:1	92.9667	117.347	104.462	92.9213	106.49	101.865		0.0025:1	116.708	102.911	109.311	94.5853	100.138	103.651
	1:1	91.9576	115.351	109.775	94.9773	109.911	102.085		0.025:1	116.809	100.433	109.105	107.841	101.502	107.148
	10:1	95.7846	108.823	100.845	92.9743	106.186	99.0388		0.25:1	125.52	103.69	104.156	112.829	105.719	110.642
3 hrs	0	100	100	100	86.7578	94.2899	108.869		0	100	100	100	107.05	114.23	95.1327
	0.001:1		88.4935	113.603		76.3593	82.7291		0.000025:1	106.084	100.109	99.0639	105.673	76.1643	93.7708
	0.1:1	95.5263	88.564	118.947	99.9452	80.9392	114.728		0.0025:1	113.329	91.6369	100.05	113.134	96.519	98.991
	1:1	100.026	87.1313	112.358	98.7957	83.9932	115.936		0.025:1	105.104	49.8912	99.9242	113.422	89.7747	98.6468
	10:1	101.965	88.1137	106.61	101.424	81.6168	104.75		0.25:1	110.96	42.9551	112.065	111.207	88.0637	114.625
CD32
		Uncoated			COATED					Uncoated			COATED
30 min	0	100	100	100	100.882	96.4581	92.6181		0	100	100	100	101.12	113.498	108.505
	0.001:1		106.855	116.701		100.348	107.881		0.000025:1	98.0732	103.667	102.546	102.95	95.992	93.3291
	0.1:1	110.252	105.91	117.097	105.98	99.4528	102.231		0.0025:1	120.09	102.089	105.676	97.1322	102.845	94.3238
	1:1	112.731	110.616	110.64	112.353	101.542	103.361		0.025:1	106.572	103.423	106.023	118.94	111.661	97.6638
	10:1	113.263	100.169	111.77	107.591	95.7616	114.015		0.25:1	107.886	102.4	103.614	101.464	100.815	101.971
3 hrs	0	100	100	100	132.565	119.49	139.726		0	100	100	100	112.364	106.696	95.5323
	0.001:1		124.375	140.588		136.099	87.5691		0.000025:1	101.874	116.027	101.353	102.592	88.1933	88.6387
	0.1:1	184.266	129.891	153.307	165.419	125.983	138.111		0.0025:1	105.126	129.382	101.92	110.841	114.135	98.6562
	1:1	181.494	125.155	140.61	160.27	128.976	148.308		0.025:1	97.1568	74.2719	105.445	106.806	100.445	94.2059
	10:1	175.392	135.432	141.495	179.802	126.329	143.973		0.25:1	91.5853	36.0972	102.199	111.861	92.9512	95.8464
CD64
		Uncoated			COATED					Uncoated			COATED
30 min	0	100	100	100	96.7623	95.4545	98.696		0	100	100		100.454	99.3585
	0.001:1		86.0435	101.956		86.8118	100.082		0.000025:1	95.6884	90.2967		95.2345	93.3841
	0.1:1	79.5438	92.3816	98.4515	89.0361	91.2292	101.793		0.0025:1	106.278	93.2638		105.825	92.3817
	1:1	86.1663	90.0768	100.733	88.521	84.1229	111.899		0.025:1	85.2496	89.8156		122.163	96.8725
	10:1	88.8153	86.6197	90.4645	84.5475	89.0525	99.4295		0.25:1	88.4266	90.7779		92.4357	89.6552
3 hrs	0	100	100	100	95.5844	87.2836	124.626		0	100	100		96.1483	104.119
	0.001:1		81.7641	123.772		92.0996	90.8185		0.000025:1	115.298	113.509		106.504	103.83
	0.1:1	110.649	81.9264	116.512	92.9004	79.0584	115.516		0.0025:1	108.721	126.112		105.741	99.0115
	1:1	107.359	80.8442	108.327	88.9177	79.2749	128.612		0.025:1	94.7674	111.45		110.465	105.107
	10:1	116.537	86.2013	122.491	101.905	80.6277	111.53		0.25:1	87.5	69.6046		113.735	103.213
CD11b
		Uncoated			COATED					Uncoated			COATED
30 min	0	100	100	100	120.609	108.083	92.3265		0	100	100	100	100	112.841	112.439
	0.001:1		112.554	97.1429		107.226	93.4694		0.000025:1	82.7075	108.751	92.9878	92.0455	102.287	87.1951
	0.1:1	103.181	111.39	101.878	105.118	107.165	92.7347		0.0025:1	93.5771	108.795	117.561	86.9565	100.528	89.878
	1:1	104.979	115.187	98.0408	108.575	106.675	91.102		0.025:1	97.7273	109.763	103.415	103.557	109.938	95.7317
	10:1	113.693	106.062	112.816	109.682	108.267	119.184		0.25:1	107.016	107.916	113.293	98.913	108.267	103.293
3 hrs	0	100	100	100		125.453	137.283		0	100	100	100	113.038	108.848	132.787
	0.001:1		133.099	133.092		131.187	82.948		0.000025:1	97.5478	106.39	129.625	100	88.2022	132.553
	0.1:1	148.246	144.165	144.075	126.491	140.342	149.277		0.0025:1	98.6842	118.539	149.415	103.828	101.966	125.527
	1:1	137.193	139.235	126.879	122.982	132.193	133.815		0.025:1	90.7895	78.7921	135.363	101.914	98.1742	126.23
	10:1	145.439	153.521	153.757	140.002	140.141	151.301		0.25:1	86.1244	53.7921	140.515	103.828	95.2247	135.597
CD15
		Uncoated			COATED					Uncoated			COATED
30 min	0	100	100	100	92.851	94.7466	96.2151		0	100	100	100	100.846	100.373	121.614
	0.001:1		93.5296	91.509		93.2067	95.7745		0.000025:1	85.0596	100.426	102.216	96.3404	101.385	102.538
	0.1:1	78.8839	101.838	93.6317	97.0551	100.323	94.0723		0.0025:1	84.4985	95.4715	93.3895	88.1926	101.838	99.5543
	1:1	77.9449	96.8828	85.9517	91.5386	99.9752	94.9034		0.025:1	74.8662	91.3958	96.0386	91.4725	98.3218	112.528
	10:1	89.8954	96.0383	88.0144	85.3073	100.087	88.5551		0.25:1	79.0782	84.39	100.743	88.0545	99.0144	115.152
3 hrs	0	100	100	100	91.2307	75.263	109.618		0	100	100	100	98.8209	105.93	88.3227
	0.001:1		95.5718	106.99		68.8666	103.057		0.000025:1	86.1264	97.4138	97.7432	83.2413	96.9436	98.9225
	0.1:1	93.7524	90.2952	96.4564	107.49	99.1177	111.234		0.0025:1	83.5173	97.6228	91.9918	99.9498	100.496	96.3017
	1:1	106.398	93.8412	127.57	112.985	96.454	87.4026		0.025:1	81.7863	86.3898	80.3436	82.6141	94.4357	102.97
	10:1	111.46	57.5501	115.09	110.294	97.0648	75.2531		0.25:1	84.1947	85.5799	84.4205	68.3141	93.4169	96.7385
CD62L
		Uncoated			COATED					Uncoated			COATED
30 min	0	100	100	100	101.34	104.013	101.014		0	100	100	100	98.3788	98.9617	102.863
	0.001:1		108.093	110.619		110.8	98.6571		0.000025:1	112.02	103.996	103.26	104.499	104.169	99.8362
	0.1:1	106.146	102.006	112.147	180.81	103.163	101.279		0.0025:1	109.758	104.38	113.599	104.976	99.0158	101.627
	1:1	108.222	107.537	113.638	197.513	107.817	104.636		0.025:1	113.164	104.023	110.809	111.728	106.165	113.366
	10:1	111.308	109.24	115.559	204.095	110.517	120.528		0.25:1	118.11	109.853	121.809	92.7355	110.275	119.59
3 hrs	0	100	100	100	176.286	107.585	97.0584		0	100	100	100	104.814	100.527	111.846
	0.001:1		104.401	107.087		103.986	101.455		0.000025:1	105.683	107.065	100.643	104.975	99.3365	83.8978
	0.1:1	106.659	99.8145	107.887	192.045	100.54	103.389		0.0025:1	107.285	99.1023	109.274	105.046	93.1109	98.4785
	1:1	107.668	103.608	102.53	205.039	107.457	97.8098		0.025:1	113.039	101.795	100	113.348	104.196	116.084
	10:1	107.296	103.22	112.528	197.341	104.294	115.955		0.25:1	124.34	130.016	125.412	122.95	122.834	137.33
CD63
		Uncoated			COATED					Uncoated			COATED
30 min	0	100	100	100	84.9303	97.2454	80.8794		0	100	100	100	61.4849	90.4762	129.032
	0.001:1		107.179	95.1943		125.292	104.397		0.000025:1	48.6659	92.6871	109.935	56.0325	95.8617	103.161
	0.1:1	63.4146	110.017	97.2393	78.6585	104.09	89.7751		0.0025:1	39.5592	96.4853	126.71	56.5739	100.454	124.903
	1:1	66.115	104.925	95.6033	66.115	105.843	101.738		0.025:1	51.2374	93.0839	114.968	53.6736	94.4444	128
	10:1	73.5192	111.603	94.274	70.6446	111.519	116.871		0.25:1	79.273	90.8163	101.806	28.2676	101.247	119.742
3 hrs	0	100	100	100	127.832	119.178	95.5963		0	100	100	100	96.3084	110.377	112.653
	0.001:1		105.822	103.303		99.7717	102.11		0.000025:1	102.117	119.245	98.5034	97.5027	107.594	92.381
	0.1:1	157.605	97.032	89.2661	128.641	94.2922	119.633		0.0025:1	112.161	87.0755	93.6054	88.4908	106.321	90.7483
	1:1	138.35	109.817	92.6606	121.521	107.192	90.7339		0.025:1	112.704	122.83	86.1224	89.9023	105.66	119.456
	10:1	185.437	125	94.2202	145.631	101.027	103.303		0.25:1	97.177	82.9245	94.6939	93.051	100.566	106.122
CD66b
		Uncoated			COATED					Uncoated			COATED
30 min	0	100	100	100	99.1841	92.5251	97.8163		0	100	100	100	118.145	97.275	107.334
	0.001:1		98.0429	112.952		100.761	106.664		0.000025:1	102.399	99.2901	109.537	106.862	101.443	108.575
	0.1:1	89.122	100.843	105.083	99.1453	104.295	96.5361		0.0025:1	102.821	102.656	111.684	109.014	103.458	106.414
	1:1	89.5105	109.16	106.739	89.0443	98.1789	114.646		0.025:1	114.597	104.74	114.473	106.455	99.9771	111.35
	10:1	88.9277	102.12	106.514	91.8803	103.751	100.753		0.25:1	85.6644	101.488	105.187	48.8223	105.748	107.39
3 hrs	0	100	100	100	115.153	99.3671	106.978		0	100	100	100	101.075	106.087	104.777
	0.001:1		111.292	106.659		115.623	100.718		0.000025:1	105.556	98.9691	103.436	108.944	103.927	100.619
	0.1:1	123.216	107.761	119.059	110.658	112.925	104.506		0.0025:1	119.192	73.2204	100.653	99.609	106.186	100.241
	1:1	119.231	111.359	141.029	109.778	111.392	98.6842		0.025:1	119.811	107.609	105.155	107.983	104.197	106.426
	10:1	120.992	131.179	121.491	115.524	109.96	103.748		0.25:1	105.474	97.5209	106.529	107.136	98.5272	103.78
CD46
		Uncoated			COATED					Uncoated			COATED
30 min	0	100	100	100	95.0162	107.837	100.408		0	100	100	100	101.43	107.529	102.101
	0.001:1		121.439	106.967		117.126	104.379		0.000025:1	103.5	103.975	102.86	102.286	101.468	100.067
	0.1:1	99.4368	130.189	111.665	96.7401	116.919	106.116		0.0025:1	104.656	104.608	103.669	101.413	100.568	98.449
	1:1	100.256	118.536	104.29	96.9619	120.63	98.6527		0.025:1	104.972	103.359	106.004	102.428	103.359	114.26
	10:1	102.236	116.608	97.0218	96.8425	115.654	91.1009		0.25:1	109.195	108.778	113.075	108.414	106.993	109.757
3 hrs	0	100	100	100	56.877	105.449	106.855		0	100	100	100	104.281	104.148	109.967
	0.001:1		108.654	110.753		83.5165	100.672		0.000025:1	100.515	108.519	101.531	98.2143	97.5802	88.6414
	0.1:1	51.0726	108.562	103.136	63.4385	98.6264	114.247		0.0025:1	96.543	109.58	107.906	100.298	89.1358	101.114
	1:1	63.5647	108.516	118.638	71.735	104.899	108.513		0.025:1	98.4661	96.8889	98.1626	99.9084	100.938	116.258
	10:1	75.9621	97.6648	117.428	65.2681	106.319	97.8943		0.25:1	114.95	123.309	135.913	112.935	121.975	137.695
CD55
		Uncoated			COATED					Uncoated			COATED
30 min	0	100	100	100	89.172	100.755	95.4404		0	100	100	100	99.164	107.424	98.7531
	0.001:1		105.79	99.5337		106.545	100.466		0.000025:1	86	104	97	91	104	96
	0.1:1	88.584	110.824	104.922	87.3101	105.349	99.5337		0.0025:1	90	102	92	84	101	91
	1:1	86.1342	105.664	95.7513	81.1857	107.615	94.715		0.025:1	89	101	96	82	102	104
	10:1	81.6756	107.174	92.9016	87.7511	108.433	90.2591		0.25:1	96	102	98	90	102	94
3 hrs	0	100	100	100	89.2562	98.8523	104.281		0	100	100	100	91.6811	117.399	92.4356
	0.001:1		101.148	111.534		65.9526	93.4602		0.000025:1	82	104	94	79	108	88
	0.1:1	91.0744	109.487	95.8977	95.7025	101.607	105.826		0.0025:1	80	110	96	86	102	92
	1:1	93.2231	108.646	113.555	93.3884	103.137	104.816		0.025:1	78	106	87	76	99	100
	10:1	107.218	105.968	97.0273	99.449	102.219	85.0773		0.25:1	80	99	111	74	111	103
CD59
		Uncoated			COATED					Uncoated			COATED
30 min	0	100	100	100	111.555	109.108	108.631		0	100	100	100	103.392	144.583	112.903
	0.001:1		104.554	78.125		100.19	95.0893		0.000025:1	89.3068	109.792	105.269	101.622	110.104	99.6774
	0.1:1	93.2773	109.488	102.53	109.244	110.247	98.8095		0.0025:1	86.7257	101.667	96.9892	98.0826	105.208	98.0645
	1:1	89.4958	108.729	76.7857	98.9496	108.349	86.1607		0.025:1	81.5634	96.0417	93.5484	97.9351	99.5833	134.839
	10:1	99.3697	111.575	109.226	96.2185	102.467	86.4583		0.25:1	90.413	93.5417	108.387	93.3628	100.208	95.6989
3 hrs	0	100	100	100	117.553	110.788	97.2561		0	100	100	100	79.4995	102.751	92.9978
	0.001:1		108.714	114.329		84.8548	97.561		0.000025:1	56.5448	104.246	102.954	62.9933	120.275	102.845
	0.1:1	118.351	117.22	82.0122	140.16	117.842	95.4268		0.0025:1	53.8017	100.957	103.063	69.6824	135.287	103.72
	1:1	131.117	123.029	128.659	138.298	118.05	109.146		0.025:1	57.7478	93.8995	92.3414	51.7806	108.732	107.877
	10:1	149.202	80.2905	103.659	156.383	120.954	92.9878		0.25:1	53.4167	89.5933	136.761	52.6468	98.9234	103.063
CD93
		Uncoated			COATED					Uncoated			COATED
30 min	0	100	100	100	116.244	81.6504	104.994		0	100	100	100	113.61	88.9169	92.6094
	0.001:1		95.9826	97.6163		111.091	134.899		0.000025:1	107.88	82.7456	101.131	131.017	87.3426	101.433
	0.1:1	116.129	95.6569	90.2384	125.389	117.56	127.181		0.0025:1	119.484	82.4937	117.345	110.745	85.6423	95.0226
	1:1	102.995	96.4169	86.2656	133.489	105.176	100.503		0.025:1	72.4928	92.1914	106.335	155.014	87.7834	105.279
	10:1	115.092	91.4224	69.807	156.386	133.641	140.94		0.25:1	100.143	96.9773	106.938	108.596	101.511	113.424
3 hrs	0	100	100	100	105.296	117.19	128.524		0	100	100	100	105.187	115.682	100.235
	0.001:1		80.0217	84.79		153.789	91.9463		0.000025:1	138.545	129.659	98.3568	119.092	129.886	87.0892
	0.1:1	111.982	89.5765	91.1464	123.364	109.797	110.57		0.0025:1	123.343	168.636	123.239	120.461	112.273	103.521
	1:1	112.673	88.8165	95.8002	120.093	102.218	134.899		0.025:1	101.009	152.273	104.695	130.98	127.273	66.1972
	10:1	90.8986	87.405	84.79	138.006	115.712	104.362		0.25:1	93.2277	63.1818	107.277	146.11	127.955	105.399

## Sheet: Table S3
Table S3
CD16
		⍺-Spike			Ab Mix
30 min	S	111.074	114.541	102.075	102.601	102.609	101.169
	CoV-2	108.219	78.0715	101.217	99.5052	75.8912	100.264
3 hrs	S	105.336	105.125	110.82	105.277	93.9044	103.591
	CoV-2	110.068	81.2089	105.545	108.873	84.7688	97.8427
CD32
		⍺-Spike			Ab Mix
30 min	S	95.9032	103.395	106.971	101.042	94.9475	103.695
	CoV-2	96.8495	120.766	101.025	101.218	133.239	96.0847
3 hrs	S	102.996	103.522	98.9864	93.033	98.9669	94.1967
	CoV-2	115.612	105.194	98.2263	90.4255	90.5566	105.971
CD64
		⍺-Spike			Ab Mix
30 min	S			96.0311			80.9202
	CoV-2			87.6265			75.3045
3 hrs	S			99.8229			98.6289
	CoV-2			99.0257			101.828
CD11b
		⍺-Spike			Ab Mix
30 min	S	86.0349	116.782	102.69	107.919	94.2427	106.336
	CoV-2	114.464	151.826	110.759	149.845	145.438	111.23
3 hrs	S	86.4035	111.437	102.032	101.974	96.3063	91.7965
	CoV-2	143.567	144.13	119.893	139.967	111.532	114.226
CD15
		⍺-Spike			Ab Mix
30 min	S	103.24	89.1935	85.6157	102.66	97.498	76.2706
	CoV-2	99.3588	83.7562	86.4148	97.14	110.482	77.2937
3 hrs	S	97.6328	92.2921	90.4222	87.7742	98.4565	74.4095
	CoV-2	94.8496	85.9122	90.69	79.0645	97.7668	76.5567
CD62L
		⍺-Spike			Ab Mix
30 min	S	102.502	103.578	104.369	105.574	101.842	103.598
	CoV-2	98.9131	66.2339	109.342	98.0511	69.0664	104.835
3 hrs	S	94.7003	112.605	98.0516	103.98	88.2039	91.482
	CoV-2	116.118	110.989	112.697	114.154	117.131	110.239
CD63
		⍺-Spike			Ab Mix
30 min	S	97.3526	73.2035	102.768	97.4324	127.708	91.5868
	CoV-2	92.2984	91.4708	96.8121	77.5676	112.175	79.3397
3 hrs	S	101.585	102.383	87.1611	99.509	93.012	72.1825
	CoV-2	107.398	148.497	93.1419	86.4157	130.361	70.3041
CD66b
		⍺-Spike			Ab Mix
30 min	S	98.9595	91.706	103.807	105.642	95.2442	99.3322
	CoV-2	103.815	105.34	100.046	110.866	115.259	107.179
3 hrs	S	114.943	108.835	99.2876	93.3052	97.1944	91.2723
	CoV-2	117.883	106.194	103.117	88.7214	102.44	90.2239
CD46
		⍺-Spike			Ab Mix
30 min	S	104.342	105.355	103.989	102.248	100.928	97.5829
	CoV-2	102.684	58.1359	104.509	94.7194	63.0474	97.4707
3 hrs	S	110.681	94.7059	109.227	99.5603	94.4988	103.1
	CoV-2	124.256	81.5294	108.915	104.067	93.8875	98.026
CD55
		⍺-Spike			Ab Mix
30 min	S	99.3412	99.3723	100.142	99.8684	101.503	90.8257
	CoV-2	98.2872	91.0232	101.087	97.8289	99.6869	90.5636
3 hrs	S	107.815	97.4048	112.376	91.1565	97.7337	100.455
	CoV-2	106.44	80.2768	107.072	100.884	96.4117	87.0527
CD59
		⍺-Spike			Ab Mix
30 min	S	99.4755	100.138	100.606	100.174	99.8379	78.2258
	CoV-2	106.993	110.635	107.424	112.522	154.619	83.1989
3 hrs	S	90.6702	91.1643	90.9434	85.9624	102.886	76.8248
	CoV-2	90.276	93.3113	105.472	96.3821	100.931	82.6642
CD93
		⍺-Spike			Ab Mix
30 min	S	115.047	111.308	118.916	94.3806	93.3243	82.9167
	CoV-2	118.809	84.6049	101.837	80.5875	103.27	74.0972
3 hrs	S	97.1272	90.4899	125	87.9643	81.8321	109.685
	CoV-2	87.4145	92.5072	108.026	74.2942	101.069	102.421
